# Supplementary material for: Trypanosoma cruzi infection follow-up in a sylvatic vector of Chagas disease: Comparing early and late stage nymphs
Source: PLoS Negl Trop Dis. 2021 Sep 20;15(9):e0009729. doi: 10.1371/journal.pntd.0009729 (PMC8452000; doi:10.1371/journal.pntd.0009729)
Supplement: S1 Table — Detailed information for each M. spinolai individual indicating season and year, development stage, first and second optical microscopy and PCR results, and molting. Minimum and maximum daily temperatures from October 2016 to December 2018 from the National Forest Corporation (CONAF) weather station located at Las Chinchillas National Reserve, Coquimbo Region, Chile. (XLSX) [file pntd.0009729.s001.xlsx]

## Sheet: W-2017
Mepraia spinolai collection (W-2017)
Locality: El Cuyano, Coquimbo Region, Chile
Season-year: Austral winter-2017 (July)
Development stages: First (1) to fifth (5)
OM: Optical microscopy (free-swimming + non-motile flagellates); PCR: polymerase chain reaction after first (PCR-1) and second (PCR-2) feeding events
N: negative; P: positive; X: molted
Died before 2nd feeding (not included for statistical analyses)
	Development stage	1st feeding upon arrival		2nd feeding (40 days later)		Molted after 1st
ID	at arrival	OM-1	PCR1	OM-2	PCR-2	feeding
1	1	N	N	N	N	X
2	1	N	N	N	N	X
3	1	N	N	N	N	X
4	1	N	P	N	N	X
5	1	N	N	N	N	X
6	1	N	N	N	N	X
7	1	N	N	N	N	X
8	1	N	N	N	N	X
9	1	N	N	N	N	X
10	1	N	N	N	N	X
11	1	N	N	N	N	X
12	1	N	N	N	N	X
13	1	N	N	N	N	X
14	1	N	N	N	N	X
15	1	N	N	N	N	X
16	2	N	N	N	N
17	1	N	N	N	P	X
18	1	N	N	N	N	X
19	2	N	N	N	N	X
20	1	N	N	N	N	X
21	2	N	N	N	N
22	1	N	N	N	N	X
23	2	N	N	N	N	X
24	1	N	N	N	N	X
25	1	N	N	N	N	X
26	2	N	N	N	N	X
27	2	N	N	N	N	X
28	1	N	P	P	P	X
29	1	N	P	N	N	X
30	1	N	N	N	N	X
31	2	N	N	N	N	X
32	2	N	N	N	P
33	2	N	N	N	N	X
34	2	N	N	N	N	X
35	2	N	N	N	N	X
36	2	N	P	N	P	X
37	2	N	N
38	2	N	P	P	P	X
39	2	P	P	P	P	X
40	3	P	P	P	P	X
41	3	P	P	P	P
42	2	P	P	N	N	X
43	3	N	N	N	P	X
44	4	P	P	P	P	X
45	3	N	N	N	N	X
46	2	P	P
47	3	P	P	P	P	X
48	4	N	N	N	P	X
49	3	P	P	N	N	X
50	2	N	N	N	N	X
51	4	N	P	N	P	X
52	3	P	P	P	P	X
53	3	N	N	N	N
54	3	N	N	N	N	X
55	3	P	P	P	P	X
56	4	N	P	N	P	X
57	4	N	N
58	4	P	P	P	P
59	4	P	P	P	P
60	5	P	P	P	P
61	4	P	P	P	P	X
62	4	P	P	N	N	X
63	4	N	N	N	P	X
64	4	N	N	N	N	X
65	5	N	N	N	P
66	5	N	N	N	P
67	5	P	P	P	P
68	5	N	N	P	P
69	5	P	P	P	P
70	5	N	N	N	P
71	5	N	N	N	P
72	5	N	N	N	P
73	5	N	P	N	P
74	5	P	P	P	P

## Sheet: S-2017
Mepraia spinolai collection (S-2017)
Locality: El Cuyano, Coquimbo Region, Chile
Season-year: Austral spring-2017 (November)
Development stages: First (1) to fifth (5); A: adult
OM: Optical microscopy (free-swimming + non-motile flagellates); PCR: polymerase chain reaction after first (PCR-1) and second (PCR-2) feeding events
N: negative; P: positive; X: molted
Died before 2nd feeding (not included for statistical analyses)
	Development stage	1st feeding upon arrival		2nd feeding (40 days later)		Molted after 1st
ID	at arrival	OM-1	PCR1	OM-2	PCR-2	feeding
1	1	P	P	P	P
2	1	N	N	N	N	X
3	1	N	N	N	N	X
4	1	N	P	N	N	X
5	1	N	N	N	N	X
6	1	N	N	N	N
7	1	N	P	N	N	X
8	2	N	N	N	N	X
9	2	N	N	N	N
10	2	N	N	N	N	X
11	1	N	N	N	N	X
12	1	N	N	N	N	X
13	1	N	P	P	P	X
14	1	N	N	N	N	X
15	1	N	N	N	N
16	1	N	N	N	N	X
17	1	N	N	N	N
18	1	P	P	P	P	X
19	1	N	N	N	N
20	1	N	N	N	N	X
21	1	N	N	N	N	X
22	2	N	N	N	N
23	2	P	P	P	P	X
24	2	N	N	N	P
25	2	N	P	P	P
26	2	N	N	N	N
27	2	P	P	P	P	X
28	2	P	P	P	P
29	2	N	P	N	N	X
30	2	N	N	N	N	X
31	3	N	N	N	N
32	3	N	N	N	N
33	3	N	N	N	N
34	3	N	P	N	N	X
35	3	N	N	N	P	X
36	4	N	N	N	N
37	4	P	P	P	P
38	4	N	P	P	P	X
39	4	N	N	N	N
40	4	N	P	P	P	X
41	4
42	5	N	N	N	N
43	5	P	P	P	P
44	5	P	P	P	P	X
45	5	P	P	N	P	X
46	5	N	N	N	N
47	5	N	P	N	N
48	5	N	N	N	P
49	A	N	N	P	P
50	A	P	P	P	P
51	A	N	N	N	N
52	A	N	N	N	P
53	A	N	N	N	P
54	A	N	N	N	N
55	A	P	P	P	P
56	A	P	P	P	P
57	A	P	P	P	P

## Sheet: W-2018
Mepraia spinolai collection (W-2018)
Locality: El Cuyano, Coquimbo Region, Chile
Season-year: Austral winter-2018 (July)
Development stages: First (1) to fifth (5)
OM: Optical microscopy (free-swimming + non-motile flagellates); PCR: polymerase chain reaction after first (PCR-1) and second (PCR-2) feeding events
N: negative; P: positive; X: molted
Died before 2nd feeding (not included for statistical analyses); w/s: without sample
	Development stage	1st feeding upon arrival		2nd feeding (40 days later)		Molted after 1st
ID	at arrival	OM-1	PCR1	OM-2	PCR-2	feeding
1	1	N	N
2	1	N	N	N	P	X
3	1	N	N	N	P	X
4	1	N	N	N	N	X
5	1	N	N	N	N	X
6	1	N	P	N	N	X
7	1	N	N	N	N
8	1	N	P	N	P
9	1	N	N	N	P	X
10	1	N	N	N	P	X
11	1	N	N	N	N	X
12	1	N	N	N	N	X
13	1	N	N	P	P
14	1	N	N	N	P	X
15	1	N	P	N	P	X
16	1	N	N	P	P	X
17	1	N	N
18	2	N	P	N	N
19	2	N	N	N	N	X
20	2	N	P	N	N	X
21	2	N	P	N	P
22	2	N	N	N	N
23	2	N	N	N	N
24	2	N	P	N	P
25	2	N	P	N	P	X
26	2	N	N	N	N	X
27	2	N	N	N	N
28	2	N	P	N	N	X
29	2	N	N	N	N	X
30	2	N	N	N	N	X
31	2	N	N	N	N	X
32	2	N	N	P	P	X
33	2	N	P	N	N	X
34	2	N	N	N	N	X
35	2	N	N	N	N	X
36	2	N	N	N	N
37	2	N	N	N	N	X
38	2	N	N	N	P	X
39	2	N	N	N	N	X
40	2	N	N	N	N	X
41	2	N	N	N	N	X
42	2	N	N	N	N	X
43	2	N	N	N	N	X
44	2	N	N	N	N	X
45	2	N	N	N	N	X
46	2	N	N	N	N	X
47	2	N	N	N	P	X
48	2	N	N	P	P	X
49	2	N	N	N	N	X
50	2	N	N	N	N	X
51	2	N	N	N	N	X
52	2	N	N	N	P	X
53	2	N	N	N	P	X
54	2	N	N
55	2	N	N	P	P
56	2	N	P	N	N	X
57	2	N	P	N	N	X
58	2	N	N	N	N	X
59	2	N	N	N	N	X
60	2	N	N	N	N	X
61	2	N	N	N	N	X
62	3	N	N	N	N
63	3	N	N	N	N	X
64	3	N	N	N	N	X
65	3	N	N	N	N	X
66	3	N	N	P	P	X
67	3	N	N	N	P
68	3	N	N	N	N	X
69	3	P	P	N	P	X
70	3	N	N	N	N	X
71	3	N	N	N	N	X
72	3	N	N	N	N	X
73	3	N	N	N	N	X
74	3	N	N	N	P	X
75	3	N	N	N	N	X
76	3	N	N	P	P	X
77	3	N	P	N	N
78	3	N	N	N	P	X
79	3	N	P	N	N	X
80	3	N	N	N	N	X
81	3	N	P	P	P	X
82	3	N	N	N	N	X
83	3	N	N	N	N	X
84	3	N	P	N	N	X
85	3	N	N	P	P	X
86	3	N	N	P	P	X
87	3	N	N	N	N	X
88	3	N	N	P	P	X
89	3	N	N	N	N
90	3	N	P	N	N
91	3	N	P	N	P	X
92	3	N	N	N	N	X
93	3	N	N	N	N	X
94	3	N	N	N	N	X
95	4	N	N	N	N	X
96	4	N	N	N	N	X
97	4	N	P	N	N	X
98	4	N	P	N	P
99	4	N	N	N	N	X
100	4	P	P	P	P
101	4	P	P	N	N	X
102	4	N	N	N	N	X
103	4	N	N	N	N	X
104	4	N	N	N	N
105	4	N	N	N	N	X
106	4	N	N	N	N	X
107	4	N	N	N	N	X
108	5	N	N	N	N	X
109	5	N	N	N	N	X
110	5	N	N	N	N	X
111	5	N	N	P	P
112	5	N	N	N	N	X
113	5	N	N	N	N
114	5	P	P	N	P	X
115	5	N	N	P	P	X
116	5	N	N	N	N	X
117	5	N	P	N	N	X
118	5	N	N	N	N	X
119	5	P	P	N	N
120	5	N	N	P	P	X
121	5	N	N	N	N	X
122	5	N	N	N	N
123	5	N	N	N	N	X
124	5	N	N	N	N	X
125	5	N	N	N	N	X
126	5	N	N	N	N	X
127	5	N	N	N	N
128	5	N	P	N	N
129	5	N	N	N	N	X
130	5	P	P	N	N	X
131	5	N	N	N	N	X
132	5	N	N	N	N
133	5	N	N	N	N
134	5	N	N	N	N
135	5	N	N	N	N	X
136	5	N	N	N	N	X
137	5	N	P	N	N	X

## Sheet: S-2018
Mepraia spinolai collection (S-2018)
Locality: El Cuyano, Coquimbo Region, Chile
Season-year: Austral spring-2018 (October)
Development stages: First (1) to fifth (5); A: adult
OM: Optical microscopy (free-swimming + non-motile flagellates); PCR: polymerase chain reaction after first (PCR-1) and second (PCR-2) feeding events
N: negative; P: positive; X: molted
Died before 2nd feeding (not included for statistical analyses); w/s: without sample
	Development stage	1st feeding upon arrival		2nd feeding (40 days later)		Molted after 1st
ID	at arrival	OM-1	PCR1	OM-2	PCR-2	feeding
1	1	N	P	N	N
2	1	N	P	N	P
3	1	N	P	N	P	X
4	1	N	N	N	N	X
5	1	N	N	N	N
6	1	N	P	P	P
7	1	P	P	N	P	X
8	1	N	N	N	N	X
9	1	N	P	N	N	X
10	1	N	N	N	N
11	1	N	P	N	P	X
12	1	N	P	P	P
13	1	N	N	N	P	X
14	2	N	N	N	N	X
15	1	N	P	P	P
16	1	P	P	N	P	X
17	1	N	P	N	P	X
18	2	N	N	N	N
19	1	N	N	N	P	X
20	1	N	N	N	N
21	1	N	P	N	N	X
22	1	N	N	N	P	X
23	1	N	P	N	N	X
24	2	N	N	P	P	X
25	1	P	P	P	P
26	2	N	P	N	N
27	1	N	N	N	N	X
28	2	N	N	N	N
29	2	P	P	N	P
30	2	N	N	N	P
31	2	N	P	P	P
32	2	P	P	N	P
33	2	N	P	P	P	X
34	2	N	N	N	N	X
35	1	N	P	N	P
36	1	N	N	N	N	X
37	2	N	P	N	P	X
38	2	P	P	P	P
39	1	P	P	P	P	X
40	2	N	P	N	N
41	1	N	N	N	N
42	2	N	P	N	N
43	2	N	P	N	N	X
44	2	N	N	N	P	X
45	3	N	P	P	P
46	2	P	P	N	P	X
47	2	N	N	N	N	X
48	2	N	N	N	N
49	2	N	P	N	P	X
50	2	N	P	P	P	X
51	2	P	P	N	N	X
52	2	N	N	N	P	X
53	2	N	P	N	P	X
54	2	P	P	N	N
55	2	P	P	N	P	X
56	2	N	N	N	N
57	2	N	P	N	N	X
58	2	N	N	N	N
59	2	N	N	N	N
60	2	N	P	N	P	X
61	3	N	N	N	N
62	3	N	P	N	N	X
63	3	N	P	P	P	X
64	3	P	P	N	N	X
65	3	N	P	N	P
66	3	N	P	P	P	X
67	3	P	P	P	P	X
68	2	N	N	N	N	X
69	3	N	N	N	N
70	3	N	N	N	N
71	3	N	P	N	N
72	3	N	N	N	N
73	3	N	P	N	N
74	3	N	P	N	N
75	3	N	N	N	P
76	3	N	N	N	N	X
77	3	N	N	N	N
78	3	N	P	N	N
79	3	N	N	P	P
80	3	N	P	N	P
81	3	N	N	N	N
82	3	N	P	P	P	X
83	3	N	N	N	N
84	3	N	N	N	N	X
85	3	N	N	N	P
86	3	N	P	N	N
87	3	N	N	N	N
88	3	P	P	P	P	X
89	3	N	P	N	P	X
90	4	N	N	P	P
91	3	N	N	N	N
92	3	N	N	N	N
93	3	N	N	N	P	X
94	4	N	P	P	P	X
95	4	P	P	P	P	X
96	4	N	N	N	N
97	4	N	N	N	N
98	4	P	P	P	P
99	4	N	P	P	P	X
100	4	P	P	P	P
101	4	N	N	N	P
102	4	P	P	N	N
103	4	N	N	N	N
104	4	N	P	N	N
105	4	N	P	N	N	X
106	4	P	P	P	P
107	4	N	N	N	N
108	4	N	N	N	N
109	4	N	N	N	N	X
110	4	N	P	P	P
111	4	N	P	N	P
112	4	N	N	N	N
113	4	N	N	N	N
114	4	N	N	P	P	X
115	4	N	P	N	N
116	4	N	N	N	N	X
117	4	N	P	N	N
118	4	P	P	N	P
119	4	N	N
120	4	N	N	N	N	X
121	4	N	N	N	N
122	4	N	N	N	N
123	4	N	N	N	N	X
124	4	N	N	N	N	X
125	4	N	N	N	N
126	4	P	P	N	N	X
127	4	P	P	N	P	X
128	4	N	N	N	N
129	4	N	N	N	N	X
130	4	N	N	N	N
131	4	N	N	N	N
132	4	N	N	N	N	X
133	4	P	P	N	N
134	4	N	N	N	N	X
135	4	N	N	N	N	X
136	4	N	P	N	P
137	4	N	N	N	N
138	4	N	N	N	N	X
139	4	P	P	N	P
140	4	N	N	N	N
141	4	N	P	N	P
142	3	N	N	N	P	X
143	3	N	P	N	N	X
144	3	N	P	P	P	X
145	4	N	P	N	P
146	4	N	P	P	P
147	4	N	N	N	N
148	4	P	P	N	P
149	4	N	P	N	N	X
150	4	P	P	N	N
151	4	N	P	P	P	X
152	4	N	N	N	N
153	4	N	N	N	N
154	4	P	P	N	P	X
155	4	N	N	N	N
156	4	N	N	N	N	X
157	4	N	P	P	P
158	4	N	N	N	N	X
159	4	N	P	N	N	X
160	4	P	P	P	P
161	4	P	P	N	N
162	4	N	N	N	P
163	4	N	N	N	P
164	4	N	P	N	N	X
165	4	N	N	P	P	X
166	4	N	P	N	N	X
167	4	N	P	N	P
168	4	N	P	N	N
169	4	N	P	P	P
170	4	N	P	N	N	X
171	4	P	P	P	P
172	4	N	N	N	N	X
173	4	N	N	N	P
174	4	N	N	N	P	X
175	4	P	P	N	N
176	4	N	N	N	N
177	4	N	N	N	N
178	4	N	N	N	N	X
179	4	N	N	N	P
180	4	N	P	N	N	X
181	A	N	N	N	N
182	5	N	P	N	N	X
183	5	N	N	P	P
184	5	N	P	N	P	X
185	A	N	P	N	P
186	A	N	P	N	N
187	A	N	P	N	P
188	5	N	P	P	P
189	5	N	N	N	N
190	A	P	P	N	N
191	5	N	N	N	N
192	5	N	N	N	P	X
193	5	N	N	N	N	X
194	5	N	P	N	N
195	5	N	N	N	N	X
196	5	N	N	N	P	X
197	5	N	N	N	P
198	5	N	P	N	N
199	5	N	N	N	P

## Sheet: Temperatures
Maximum and minimum temperatures
Weather station at Las Chinchillas National Reserve, CONAF, Coquimbo Region, Chile
YEAR	MONTH	Tº MAX	Tº MIN
2016	OCT	22.6	5.2
2016	OCT	20.2	5
2016	OCT	25.6	5.8
2016	OCT	23.4	5
2016	OCT	21.4	8.4
2016	OCT	21.2	5.4
2016	OCT	24.6	6.6
2016	OCT	26.8	5
2016	OCT	25.6	4.4
2016	OCT	22.6	5
2016	OCT	28.2	5.4
2016	OCT	22.6	4.2
2016	OCT	21.8	5.2
2016	OCT	24.4	6.4
2016	OCT	21.4	5
2016	OCT	20.8	4.2
2016	OCT	21.2	6.6
2016	OCT	15.4	4.4
2016	OCT	19	2.2
2016	OCT	21	2.6
2016	OCT	20.2	2
2016	OCT	20.4	6.6
2016	OCT	16	5
2016	OCT	21.4	5.2
2016	OCT	20.4	6.2
2016	OCT	28.2	5.2
2016	OCT	30.2	6
2016	OCT	20.4	6.4
2016	OCT	19.6	6.6
2016	OCT	19.4	4.2
2016	OCT	15.4	6.4
2016	NOV	20.2	4.4
2016	NOV	22.6	6.2
2016	NOV	29.8	6.8
2016	NOV	27.6	7.4
2016	NOV	25.4	7.2
2016	NOV	25.6	6.6
2016	NOV	27.8	6.4
2016	NOV	25.6	6.6
2016	NOV	27.6	7.4
2016	NOV	25.6	8.2
2016	NOV	25.8	6.4
2016	NOV	24	6.8
2016	NOV	24.4	6
2016	NOV	21.4	7.4
2016	NOV	26.6	7.2
2016	NOV	29.6	7
2016	NOV	28.2	9.4
2016	NOV	35.4	9.2
2016	NOV	22.6	7
2016	NOV	24.6	6.4
2016	NOV	25.6	6.8
2016	NOV	21	7.6
2016	NOV	20.2	8.2
2016	NOV	20	7
2016	NOV	26.4	6.2
2016	NOV	23	6.6
2016	NOV	24	7.2
2016	NOV	25.6	8.2
2016	NOV	29.6	8.4
2016	NOV	28	11
2016	DEC	25.6	8
2016	DEC	29.4	8.8
2016	DEC	26.4	8.2
2016	DEC	27	7.2
2016	DEC	26.4	9
2016	DEC	27.6	7.6
2016	DEC	28.2	7.6
2016	DEC	24.4	8
2016	DEC	24.8	7.2
2016	DEC	21	7.4
2016	DEC	25	7.2
2016	DEC	23.6	11.8
2016	DEC	25.6	10.6
2016	DEC	35.6	9.6
2016	DEC	27.6	9.4
2016	DEC	25.4	12.6
2016	DEC	27.6	10.2
2016	DEC	27.4	10.4
2016	DEC	23.6	9.6
2016	DEC	24	9
2016	DEC	20.2	11
2016	DEC	26.6	11.2
2016	DEC	23.6	9.6
2016	DEC	24.6	11
2016	DEC	23.6	7.6
2016	DEC	25.6	9.2
2016	DEC	19.8	11.4
2016	DEC	29.6	10
2016	DEC	27.6	5.6
2016	DEC	27.8	9.6
2016	DEC	26.6	9.8
2017	JAN	28.4	11
2017	JAN	29.2	10
2017	JAN	27.4	10
2017	JAN	26.6	9.6
2017	JAN	28.2	11.2
2017	JAN	30.2	11.4
2017	JAN	28.4	10.4
2017	JAN	27.4	10.4
2017	JAN	26.4	11.4
2017	JAN	31.4	10.6
2017	JAN	28.2	11.4
2017	JAN	28.6	11.6
2017	JAN	29.6	15.4
2017	JAN	31.6	12.8
2017	JAN	29.8	12.4
2017	JAN	28.6	12.4
2017	JAN	29.8	15
2017	JAN	33.6	14.6
2017	JAN	19.6	13.6
2017	JAN	27.6	15.4
2017	JAN	29.8	13.6
2017	JAN	25.6	15.2
2017	JAN	29	14.6
2017	JAN	28.4	14.8
2017	JAN	29.6	15.6
2017	JAN	31.2	14.8
2017	JAN	29.6	15.4
2017	JAN	27.6	15.4
2017	JAN	30.2	15.2
2017	JAN	29.2	14.6
2017	JAN	29.8	13.6
2017	FEB	29.8	12.4
2017	FEB	25.4	10.2
2017	FEB	25.8	9
2017	FEB	26	9.6
2017	FEB	25	9.2
2017	FEB	29	9.4
2017	FEB	25.6	11.8
2017	FEB	24.6	12
2017	FEB	24.4	8.6
2017	FEB	26.6	7.4
2017	FEB	25.8	11
2017	FEB	23.6	9.6
2017	FEB	28.8	9.6
2017	FEB	27	9
2017	FEB	25.4	15.4
2017	FEB	26	7.2
2017	FEB	23.4	8.4
2017	FEB	25.6	9.6
2017	FEB	25.8	10
2017	FEB	27.6	9.6
2017	FEB	31.6	10.4
2017	FEB	32.4	10.6
2017	FEB	27.6	14.6
2017	FEB	25.6	15.4
2017	FEB	26.6	15.4
2017	FEB	26	14.4
2017	FEB	25	11.8
2017	FEB	30.4	14.8
2017	MAR	30	15
2017	MAR	30.2	16
2017	MAR	31.2	10.8
2017	MAR	27.6	12.8
2017	MAR	26.6	14.4
2017	MAR	22.8	15.4
2017	MAR	31.2	16.6
2017	MAR	30	11
2017	MAR	27.6	10.4
2017	MAR	25.4	13.6
2017	MAR	27.6	12.6
2017	MAR	28.2	9.4
2017	MAR	24.6	8.2
2017	MAR	25.4	10
2017	MAR	29.4	8.6
2017	MAR	27.6	9.4
2017	MAR	29.6	8.2
2017	MAR	23.4	7
2017	MAR	22.6	7.6
2017	MAR	22.8	4.6
2017	MAR	24.6	7.4
2017	MAR	23.6	7.4
2017	MAR	25.4	8.2
2017	MAR	22.8	5.8
2017	MAR	24.4	11
2017	MAR	23.6	7.4
2017	MAR	24.8	9
2017	MAR	25	8.6
2017	MAR	21.4	10.2
2017	MAR	22.8	10.6
2017	MAR	24.6	8.2
2017	APR	24.6	8.4
2017	APR	22.6	8.2
2017	APR	25.4	8.4
2017	APR	22.6	9.2
2017	APR	23.6	7
2017	APR	21.6	8.2
2017	APR	23.6	7
2017	APR	21.6	9.6
2017	APR	21.6	8.8
2017	APR	22.6	9.2
2017	APR	24.8	8.6
2017	APR	22.8	7.4
2017	APR	20.4	9.2
2017	APR	21.6	7.8
2017	APR	26.6	9.6
2017	APR	21.4	8.4
2017	APR	21	7.6
2017	APR	20.4	7
2017	APR	20	9.2
2017	APR	19.8	8.4
2017	APR	20	7.4
2017	APR	22.6	7
2017	APR	19.6	8
2017	APR	26.6	8
2017	APR	20.8	9
2017	APR	22.8	9.4
2017	APR	19.4	11.4
2017	APR	29.6	12.6
2017	APR	23.6	12.8
2017	APR	27.6	7
2017	MAY	20.6	7.4
2017	MAY	20.2	7.6
2017	MAY	19.8	9.2
2017	MAY	23.6	5.2
2017	MAY	20.2	9
2017	MAY	20.4	7.4
2017	MAY	19.8	7.4
2017	MAY	20.2	7.2
2017	MAY	19.6	5.4
2017	MAY	21	8.2
2017	MAY	22.6	9.6
2017	MAY	20.2	7
2017	MAY	19.6	7
2017	MAY	19.8	7.6
2017	MAY	20	6.6
2017	MAY	16.6	7
2017	MAY	19.6	8
2017	MAY	15.4	8.4
2017	MAY	15.2	6.4
2017	MAY	14.6	7
2017	MAY	14.4	7
2017	MAY	16.4	7
2017	MAY	20.2	3.2
2017	MAY	16.6	10.2
2017	MAY	16.8	5
2017	MAY	20	5.4
2017	MAY	21.4	3
2017	MAY	20.4	4.2
2017	MAY	21.4	7.2
2017	MAY	19.6	4
2017	MAY	16.6	4.4
2017	JUN	22.4	7
2017	JUN	19.6	5
2017	JUN	19.8	5
2017	JUN	15.6	4
2017	JUN	16.4	4.4
2017	JUN	15.6	4.6
2017	JUN	15.4	7
2017	JUN	19	4.4
2017	JUN	18.2	4.2
2017	JUN	18.6	7.4
2017	JUN	29.6	5
2017	JUN	15.4	4.2
2017	JUN	17.6	4.8
2017	JUN	15.4	8
2017	JUN	14.4	5
2017	JUN	15.4	6.4
2017	JUN	15.2	8.2
2017	JUN	14.4	4.2
2017	JUN	15.4	3.6
2017	JUN	16.6	4
2017	JUN	12.8	5.6
2017	JUN	18.6	6
2017	JUN	17.4	4
2017	JUN	12.4	5.4
2017	JUN	14.6	4
2017	JUN	14.8	6
2017	JUN	16.6	5
2017	JUN	16.8	4.4
2017	JUN	19.6	5
2017	JUN	20	5.6
2017	JUL	21.4	5
2017	JUL	20.6	4.4
2017	JUL	19.8	3.8
2017	JUL	15.4	5.2
2017	JUL	16.6	4.2
2017	JUL	13.6	5
2017	JUL	15	4
2017	JUL	15.6	6.4
2017	JUL	19.8	4.2
2017	JUL	16	4
2017	JUL	21.6	6.4
2017	JUL	21.6	7
2017	JUL	15	5
2017	JUL	18.6	5
2017	JUL	18	4
2017	JUL	19.6	5
2017	JUL	20.8	4
2017	JUL	16.6	8
2017	JUL	22.6	4
2017	JUL	24.4	4.2
2017	JUL	15	3
2017	JUL	15.8	4.6
2017	JUL	20.6	4
2017	JUL	21.6	4
2017	JUL	19.8	4.8
2017	JUL	16.6	3.6
2017	JUL	16.4	4.4
2017	JUL	20.4	5
2017	JUL	20	4.2
2017	JUL	20	4.2
2017	JUL	16.6	5
2017	AUG	21.4	4.4
2017	AUG	15.6	3.6
2017	AUG	24.4	3.8
2017	AUG	16.6	5
2017	AUG	19.4	4.4
2017	AUG	14.8	6.6
2017	AUG	17.8	4.2
2017	AUG	17	5.2
2017	AUG	20	4
2017	AUG	15.4	5
2017	AUG	16.6	4.4
2017	AUG	16.4	3.2
2017	AUG	18	4.4
2017	AUG	15.4	3
2017	AUG	16.8	3.6
2017	AUG	14.4	2.6
2017	AUG	22.6	3.2
2017	AUG	24.4	3
2017	AUG	16.6	3.6
2017	AUG	16.8	4.2
2017	AUG	15.6	4.8
2017	AUG	15.8	5
2017	AUG	16.4	3
2017	AUG	14.6	3.2
2017	AUG	16.2	2.8
2017	AUG	14.6	8.4
2017	AUG	16.6	3.2
2017	AUG	20.4	4.4
2017	AUG	16.8	5
2017	AUG	21.4	4.8
2017	AUG	22.6	0.5
2017	SEP	21.6	5
2017	SEP	20.4	3
2017	SEP	19.6	3
2017	SEP	20	4.8
2017	SEP	19.8	4
2017	SEP	21.6	4
2017	SEP	21	5
2017	SEP	22.6	4.4
2017	SEP	16.8	4
2017	SEP	14	4
2017	SEP	15.4	3.2
2017	SEP	16.6	6.6
2017	SEP	19	5
2017	SEP	16.6	4.4
2017	SEP	24.4	4.8
2017	SEP	19.8	4.4
2017	SEP	20	5
2017	SEP	21	4.4
2017	SEP	19.4	4.6
2017	SEP	19.6	3.6
2017	SEP	21	3.2
2017	SEP	27.6	5
2017	SEP	26.6	4.6
2017	SEP	23.4	5.2
2017	SEP	24.4	5.6
2017	SEP	27.4	5.2
2017	SEP	27.8	5.4
2017	SEP	19.8	5.4
2017	SEP	18.4	10.4
2017	SEP	23.6	5
2017	OCT	19.4	9.2
2017	OCT	18	8
2017	OCT	23.6	9.6
2017	OCT	27.8	7.4
2017	OCT	20	5.6
2017	OCT	22.8	6.6
2017	OCT	22.8	6.4
2017	OCT	19.6	7.6
2017	OCT	26.8	7
2017	OCT	19.8	5
2017	OCT	20	5.2
2017	OCT	16.8	5.4
2017	OCT	23.6	7.4
2017	OCT	26.4	5.8
2017	OCT	26.8	7.4
2017	OCT	21.6	5.8
2017	OCT	19.6	6.6
2017	OCT	19.8	6.8
2017	OCT	19.8	7.6
2017	OCT	27.8	6.4
2017	OCT	21	6.6
2017	OCT	24.6	7.2
2017	OCT	19.8	6.6
2017	OCT	26.4	5.4
2017	OCT	22.6	5.4
2017	OCT	26.6	6.2
2017	OCT	26.4	5.4
2017	OCT	27.4	5.2
2017	OCT	22.6	5
2017	OCT	24.6	7.4
2017	OCT	26.8	4.4
2017	NOV	25.6	5.2
2017	NOV	24.4	7.4
2017	NOV	23.6	6.2
2017	NOV	21.8	7.2
2017	NOV	23.6	7.4
2017	NOV	21.8	4.4
2017	NOV	24.4	7.2
2017	NOV	26.4	7.4
2017	NOV	32.2	7.4
2017	NOV	26.8	7.2
2017	NOV	25.4	8.2
2017	NOV	24.4	8
2017	NOV	23.6	7
2017	NOV	21.4	7.4
2017	NOV	25.4	9
2017	NOV	27.4	8.6
2017	NOV	27.6	7.4
2017	NOV	21.8	6.6
2017	NOV	19.8	6.4
2017	NOV	27.6	6.6
2017	NOV	23.6	7.4
2017	NOV	27.4	7
2017	NOV	31.8	7.4
2017	NOV	26.8	6.6
2017	NOV	26.8	6.8
2017	NOV	27.8	7.4
2017	NOV	28.8	8
2017	NOV	23.6	6
2017	NOV	24.4	5.4
2017	NOV	24.6	6.2
2017	DEC	24.6	5
2017	DEC	23.6	6.8
2017	DEC	24.6	6.4
2017	DEC	24.8	5
2017	DEC	23.6	5.8
2017	DEC	18.6	6.4
2017	DEC	25.6	6
2017	DEC	22.8	5.8
2017	DEC	23.6	4.8
2017	DEC	23.8	6.6
2017	DEC	27.4	7.6
2017	DEC	27.6	5.4
2017	DEC	23.6	6
2017	DEC	23.6	4.8
2017	DEC	27.8	8.6
2017	DEC	31.2	9.4
2017	DEC	28.6	10
2017	DEC	26.8	7.4
2017	DEC	26.8	7.4
2017	DEC	23.8	7
2017	DEC	27.8	7
2017	DEC	28.6	6.6
2017	DEC	26.6	7
2017	DEC	28.6	9
2017	DEC	28	7.4
2017	DEC	26.6	7.2
2017	DEC	26.8	8.4
2017	DEC	26.8	7.8
2017	DEC	26.6	7.4
2017	DEC	29.8	7.4
2017	DEC	27.8	6.2
2018	JAN	26.6	8
2018	JAN	26.8	7.4
2018	JAN	21.8	7.6
2018	JAN	25.8	8
2018	JAN	29.8	7.4
2018	JAN	32.6	6.4
2018	JAN	29.8	7.6
2018	JAN	30.2	7.6
2018	JAN	29.8	7
2018	JAN	29.8	9.4
2018	JAN	27.6	7.6
2018	JAN	29.8	8.2
2018	JAN	27.6	7
2018	JAN	27.8	7
2018	JAN	25.8	8
2018	JAN	22.8	8.4
2018	JAN	29.8	7.4
2018	JAN	28.8	7.4
2018	JAN	28.8	7
2018	JAN	27	7.8
2018	JAN	25.8	7
2018	JAN	28.6	8
2018	JAN	27.8	8.2
2018	JAN	24.8	8.2
2018	JAN	26.8	8.6
2018	JAN	29.6	7.4
2018	JAN	28.6	8.4
2018	JAN	29.6	9.4
2018	JAN	30.8	7
2018	JAN	26.8	8.2
2018	JAN	27.6	7.4
2018	FEB	28.4	7
2018	FEB	27.8	6.6
2018	FEB	25.6	8.4
2018	FEB	28.8	8.2
2018	FEB	29.8	7.4
2018	FEB	28.6	5
2018	FEB	30.2	7.4
2018	FEB	27.8	8.4
2018	FEB	27.8	7.4
2018	FEB	21.4	8.8
2018	FEB	25.6	8.4
2018	FEB	27.4	8.6
2018	FEB	28.4	8.2
2018	FEB	27.8	7.2
2018	FEB	26.6	7
2018	FEB	27.6	8.2
2018	FEB	29.6	8.4
2018	FEB	26.8	7.4
2018	FEB	27.6	8.2
2018	FEB	27.8	7
2018	FEB	27.8	7.4
2018	FEB	29.4	7.8
2018	FEB	29.4	8
2018	FEB	25.8	8
2018	FEB	27.4	8.2
2018	FEB	28.6	8.2
2018	FEB	26.4	8
2018	FEB	22.6	8
2018	MAR	25	5.6
2018	MAR	22.6	7
2018	MAR	24.6	7.4
2018	MAR	26.8	4
2018	MAR	21.4	4.4
2018	MAR	21.8	7
2018	MAR	27.8	5
2018	MAR	26.6	4.4
2018	MAR	23.8	5
2018	MAR	27.2	5.8
2018	MAR	26.6	5.4
2018	MAR	26.6	7
2018	MAR	27.6	5
2018	MAR	24.8	5
2018	MAR	24.4	5.6
2018	MAR	26.4	4.8
2018	MAR	27.8	4.2
2018	MAR	25.4	3.2
2018	MAR	23.6	4
2018	MAR	24.4	4.6
2018	MAR	23.6	5.2
2018	MAR	24.4	4.4
2018	MAR	18.8	4
2018	MAR	24.4	5
2018	MAR	24.8	4.8
2018	MAR	26.6	3.2
2018	MAR	28.8	6
2018	MAR	23.4	4.2
2018	MAR	25.4	5
2018	MAR	26.4	5
2018	MAR	28.8	4.4
2018	APR	21.6	3.6
2018	APR	21.6	3.2
2018	APR	22.4	3.6
2018	APR	19.8	4
2018	APR	26.6	6.2
2018	APR	20.4	6.6
2018	APR	25.8	3.8
2018	APR	20.8	5
2018	APR	23.8	3.4
2018	APR	20.2	4.4
2018	APR	22	5.4
2018	APR	26.6	5
2018	APR	26.6	5
2018	APR	22.8	4.2
2018	APR	28.4	3.2
2018	APR	22.6	4.4
2018	APR	21.2	3.2
2018	APR	20.2	3.4
2018	APR	21.8	3.6
2018	APR	24.4	3
2018	APR	22.8	3.6
2018	APR	25	3.6
2018	APR	23.4	3.8
2018	APR	21.4	3.8
2018	APR	22.8	3.4
2018	APR	25.2	4.2
2018	APR	26.2	3.8
2018	APR	21.6	4.8
2018	APR	21.8	3.2
2018	APR	24.4	3.4
2018	MAY		3.6
2018	MAY	21.6	3
2018	MAY	21.6	3.6
2018	MAY	20.6	2.8
2018	MAY	22.6	4.4
2018	MAY	24.6	4
2018	MAY	23.6	4
2018	MAY	22.8	3
2018	MAY	26.4	3.2
2018	MAY	24.6	4.6
2018	MAY	21.6	4.4
2018	MAY	25.6	3.2
2018	MAY	24.4	3.6
2018	MAY	16.8	5
2018	MAY	23.8	5
2018	MAY	26.6	5
2018	MAY	25.6	4.4
2018	MAY	23.4	4.4
2018	MAY	23.8	5.2
2018	MAY	27.2	5.4
2018	MAY	24.6	5
2018	MAY	27.8	4.8
2018	MAY	26.6	5
2018	MAY	18.8	5
2018	MAY	27.4	5.4
2018	MAY	26	3.2
2018	MAY	26.4	5
2018	MAY	23.8	4.6
2018	MAY	21.6	5
2018	MAY	23.4	3.2
2018	MAY	20	4
2018	JUN	16.6	3.6
2018	JUN	22.6	2.8
2018	JUN	22.6	2.2
2018	JUN	23.8	1
2018	JUN	23.6	4.4
2018	JUN	22.4	4.4
2018	JUN	23.6	3.8
2018	JUN	29.8	3.6
2018	JUN	23.6	3.8
2018	JUN	24.4	5
2018	JUN	20.6	5
2018	JUN	21.4	0.2
2018	JUN	22.6	0.2
2018	JUN	20.4	2.4
2018	JUN	20.6	4.4
2018	JUN	21.6	5
2018	JUN	22.8	3.4
2018	JUN	19.8	3
2018	JUN	21.4	4
2018	JUN	26.2	2.6
2018	JUN	22.8	4.6
2018	JUN	23.6	2.2
2018	JUN	20.4	3
2018	JUN	20.4	3
2018	JUN	20.2	2.8
2018	JUN	19.8	4
2018	JUN	18.6	5
2018	JUN	28.4	2.6
2018	JUN	20	3
2018	JUN	18	4
2018	JUL		2.8
2018	JUL	17.4	3.2
2018	JUL	16.8	3
2018	JUL	18.4	3
2018	JUL	20.2	3.6
2018	JUL	18	3.6
2018	JUL	20	4.4
2018	JUL	22.8	3
2018	JUL	18.6	4.2
2018	JUL	18.6	3.8
2018	JUL	19.8	4
2018	JUL	22.6	2.8
2018	JUL	19.6	3
2018	JUL	20.4	3.8
2018	JUL	20.2	3.8
2018	JUL	20.4	4.4
2018	JUL	19.8	2.8
2018	JUL	14.8	4
2018	JUL	21.6	3
2018	JUL	20.4	4
2018	JUL	22	2.8
2018	JUL	19.6	3
2018	JUL	19.8	2.4
2018	JUL	23.4	3
2018	JUL	21.8	3.8
2018	JUL	19.8	2
2018	JUL	21.8	2.6
2018	JUL	19.8	3.8
2018	JUL	20.4	3.4
2018	JUL	18	2.8
2018	JUL	19.8	2
2018	AUG	18.2	3
2018	AUG	20.4	3
2018	AUG	20.4	3
2018	AUG	21.8	4
2018	AUG	18.4	3.4
2018	AUG	22.6	3
2018	AUG	20.4	4.4
2018	AUG	20.4	3
2018	AUG	19.4	5
2018	AUG	21.6	3.4
2018	AUG	20.2	4
2018	AUG	19.8	2.8
2018	AUG	19.8	3
2018	AUG	21.8	2
2018	AUG	22.8	2.2
2018	AUG	21.6	4
2018	AUG	16.6	3
2018	AUG	19.8	3.4
2018	AUG	20.4	5
2018	AUG	20.6	3.8
2018	AUG	20.6	2.8
2018	AUG	20.4	3.8
2018	AUG	21.6	4
2018	AUG	20.6	3.8
2018	AUG	19.8	3.2
2018	AUG	19.8	2.8
2018	AUG	18.8	2.8
2018	AUG	21.8	3
2018	AUG	19.6	3.2
2018	AUG	26.8	2.2
2018	AUG	19.8	3
2018	SEPT	19.8	4
2018	SEPT	21.6	4.8
2018	SEPT	22.6	4
2018	SEPT	31.8	3.6
2018	SEPT	33.6	4.6
2018	SEPT	19.8	4
2018	SEPT	22.4	4.4
2018	SEPT	22.6	3.1
2018	SEPT	22.8	4.4
2018	SEPT	19.8	4.6
2018	SEPT	30.2	3.8
2018	SEPT	21.6	2.8
2018	SEPT	19.6	3.8
2018	SEPT	15.8	4.2
2018	SEPT	19.6	4
2018	SEPT	19.8	5
2018	SEPT	18.6	5
2018	SEPT	22.8	4
2018	SEPT	18.4	4.4
2018	SEPT	20.2	4.6
2018	SEPT	18.8	5
2018	SEPT	24.4	3
2018	SEPT	21.8	4.8
2018	SEPT	26.8	4.4
2018	SEPT	27.8	3.4
2018	SEPT	27.6	4.4
2018	SEPT	22.4	4.2
2018	SEPT	23.8	3.8
2018	SEPT	22.8	4.8
2018	SEPT	21.8	4.8
2018	OCT	18.8	4
2018	OCT	21
2018	OCT	21.6	4.8
2018	OCT	27.4	5
2018	OCT	29.8	4.6
2018	OCT	26.6	4
2018	OCT	27.8	3.4
2018	OCT	22	4.6
2018	OCT	20.4	4.6
2018	OCT	19.8	4.4
2018	OCT	23.4	5
2018	OCT	26.4	5
2018	OCT	22.8	4.4
2018	OCT	26.8	3.4
2018	OCT	21.4	5
2018	OCT	27.4	3.8
2018	OCT	28.4	4.4
2018	OCT	21.4	5
2018	OCT	27.8	5
2018	OCT	27.4	5
2018	OCT	27.4	5
2018	OCT	26.8	5
2018	OCT	26.8	5.2
2018	OCT	27.4	6
2018	OCT	27.6	4.6
2018	OCT	28.4	5
2018	OCT	26.8	4.6
2018	OCT	31	4.4
2018	OCT	27.2	5
2018	OCT	26.8	4.2
2018	OCT	27.8	5.6
2018	NOV	29.4	5.2
2018	NOV	29.8	4.4
2018	NOV	31.4	7.6
2018	NOV	28.6	5.8
2018	NOV	29.8	7.6
2018	NOV	29.8	8.8
2018	NOV	28.8	6.6
2018	NOV	31.8	8.8
2018	NOV	31.8	8.6
2018	NOV	32.8	3.8
2018	NOV	28.6	3.6
2018	NOV	28.6	5
2018	NOV	27.8	6.6
2018	NOV	22.8	5
2018	NOV	31.4	6.6
2018	NOV	31.8	6.6
2018	NOV	28.8	7.2
2018	NOV	31.2	7.4
2018	NOV	29.8	7.4
2018	NOV	35.4	6
2018	NOV	29.8	5.4
2018	NOV	29.4	8.8
2018	NOV	26.8	5.6
2018	NOV	29.8	8.4
2018	NOV	31.4	8.4
2018	NOV	30.4	7.4
2018	NOV	29.8	8.6
2018	NOV	27.8	8.6
2018	NOV	27.4	8.8
2018	NOV	27.4	6.4
2018	DEC	29.4	7.4
2018	DEC	28.6	6.8
2018	DEC	31.4	6.6
2018	DEC	26.4	7.4
2018	DEC	28.4	7.4
2018	DEC	27.8	8.4
2018	DEC	29.8	8.8
2018	DEC	28.4	6.4
2018	DEC	27.8	7.4
2018	DEC	29.4	7.2
2018	DEC	27.4	8.6
2018	DEC	25.8	8.2
2018	DEC	27.4	6.8
2018	DEC	30.4	8.4
2018	DEC	29.8	6.8
2018	DEC	31.6	7.4
2018	DEC	29.8	6.8
2018	DEC	31.4	7.6
2018	DEC	31.4	7.6
2018	DEC	29.8	8
2018	DEC	29.8	6.8
2018	DEC	29.6	7.6
2018	DEC	31.8	8
2018	DEC	26.8	8.2
2018	DEC	28.4	4.4
2018	DEC	29.8	6.4
2018	DEC	28.4	5
2018	DEC	31.4	6.6
2018	DEC	29.8	8.2
2018	DEC	31	8.4
2018	DEC	31.8	8.6
